# Supplementary material for: A thermophilic chemolithoautotrophic bacterial consortium suggests a mutual relationship between bacteria in extreme oligotrophic environments
Source: Commun Biol. 2023 Mar 1;6:230. doi: 10.1038/s42003-023-04617-4 (PMC9977764; doi:10.1038/s42003-023-04617-4)
Supplement: Supplementary file 4 — Supplementary Data 1 [file 42003_2023_4617_MOESM4_ESM.txt]

Welcome to DigitalMicrograph. 

Reduced FFT of Carboxysome-Like
------------------------------------------------------------------------------------------------------
Spot#	d-Spacing (nm)	Rec. Pos.(1/nm)		Degrees to Spot 1		Degrees to x-axis		Amplitude
  1		7.784			0.1285				  0.00					  18.72					37653.14
  2		7.984			0.1253				 55.30					  74.02					22528.39
  3		8.531			0.1172				118.44					 137.16					14925.07
  4		7.820			0.1279				179.47					-160.75					37653.14
  5		7.927			0.1262				124.20					-105.48					22528.39
  6		8.382			0.1193				 61.43					 -42.71					14925.07
